# Supplementary material for: Lymphatic Mapping in Colon Cancer Depending on Injection Time and Tracing Agent: A Systematic Review and Meta-Analysis of Prospective Designed Studies
Source: Cancers (Basel). 2023 Jun 15;15(12):3196. doi: 10.3390/cancers15123196 (PMC10296374; doi:10.3390/cancers15123196)
Supplement: Supplementary file 1 [file cancers-15-03196-s001.zip]

Archive with 1 entries (1 files):
- cancers-2434681-supplementary.pdf
